# Supplementary material for: The Prognostic Role of Neutrophil-to-Lymphocyte Ratio in Patients Hospitalized with Acute Pulmonary Embolism
Source: J Clin Med. 2021 Sep 8;10(18):4058. doi: 10.3390/jcm10184058 (PMC8469500; doi:10.3390/jcm10184058)
Supplement: Supplementary file 1 [file jcm-10-04058-s001.zip]

Archive with 1 entries (1 files):
- jcm-1315131-supplementary.pdf
